# Supplementary material for: Hydroxytyrosol Counteracts Triple Negative Breast Cancer Cell Dissemination via Its Copper Complexing Properties
Source: Biology (Basel). 2023 Nov 16;12(11):1437. doi: 10.3390/biology12111437 (PMC10669715; doi:10.3390/biology12111437)
Supplement: Supplementary file 1 [file biology-12-01437-s001.zip]

Archive with 1 entries (1 files):
- biology-2657952-supplementary.pdf
